# Supplementary material for: ﻿Sexual dimorphism of feeding stylets in some Thysanoptera – Phlaeothripinae, with description of two new species of Haplothrips from China
Source: Zookeys. 2023 Aug 22;1176:29–36. doi: 10.3897/zookeys.1176.105751 (PMC10466108; doi:10.3897/zookeys.1176.105751)
Supplement: XML Treatment for Haplothrips helanshanensis [file zookeys.1176.105751-treatment1.xml]

<!DOCTYPE tp:taxon-treatment
  PUBLIC "-//TaxonX//DTD Taxonomic Treatment Publishing DTD v0 20100105//EN" "tax-treatment-NSO.dtd">
<tp:taxon-treatment xmlns:tp="http://www.plazi.org/taxpub"><tp:treatment-meta><kwd-group><label>Taxon classification</label><kwd>
              <named-content content-type="kingdom">Animalia</named-content>
            </kwd><kwd>
              <named-content content-type="order">Thysanoptera</named-content>
            </kwd><kwd>
              <named-content content-type="family">Phlaeothripidae</named-content>
            </kwd></kwd-group><mixed-citation publication-type="journal"><person-group><name><surname>Dang</surname><given-names>Lihong</given-names></name><name><surname>Mound</surname><given-names>Laurence</given-names></name></person-group><article-title>﻿Sexual dimorphism of feeding stylets in some <tp:taxon-name><tp:taxon-name-part taxon-name-part-type="order">Thysanoptera</tp:taxon-name-part></tp:taxon-name> – <tp:taxon-name><tp:taxon-name-part taxon-name-part-type="subfamily">Phlaeothripinae</tp:taxon-name-part></tp:taxon-name>, with description of two new species of <italic><tp:taxon-name><tp:taxon-name-part taxon-name-part-type="genus" reg="Haplothrips">Haplothrips</tp:taxon-name-part></tp:taxon-name></italic> from China</article-title><source>Zookeys</source><day>22</day><month>08</month><year>2023</year><volume>1176</volume><fpage>29</fpage><lpage>36</lpage><pub-id pub-id-type="doi">10.3897/zookeys.1176.105751</pub-id></mixed-citation></tp:treatment-meta><tp:nomenclature><label>﻿</label><tp:taxon-name>
            <object-id xmlns:xlink="http://www.w3.org/1999/xlink" content-type="arpha" xlink:type="simple">8F80F908-51E2-5E15-AA1B-B6EB584D2704</object-id>
            <tp:taxon-name-part taxon-name-part-type="genus" reg="Haplothrips">Haplothrips</tp:taxon-name-part>
            <tp:taxon-name-part taxon-name-part-type="species" reg="helanshanensis">helanshanensis</tp:taxon-name-part>
            <object-id xmlns:xlink="http://www.w3.org/1999/xlink" content-type="zoobank" xlink:type="simple">https://zoobank.org/ED751D73-E3C4-477B-8324-9086CD996E81</object-id>
          </tp:taxon-name><tp:taxon-authority>Dang &amp; Mound</tp:taxon-authority><tp:taxon-status xmlns:xlink="http://www.w3.org/1999/xlink" xlink:type="simple">sp. nov.</tp:taxon-status><xref ref-type="fig" rid="F1">Figs 5</xref><xref ref-type="fig" rid="F1">, 6</xref><xref ref-type="fig" rid="F2">, 9</xref><xref ref-type="fig" rid="F2">, 11</xref><xref ref-type="fig" rid="F2">, 13</xref><xref ref-type="fig" rid="F2">, 15</xref><xref ref-type="fig" rid="F2">, 17</xref><xref ref-type="fig" rid="F2">, 18</xref></tp:nomenclature><tp:treatment-sec sec-type="material" id="SECID0ESMAC"><title>Materials examined.</title><p><bold><italic>Holotype</italic></bold>, ♀ (<abbrev xmlns:xlink="http://www.w3.org/1999/xlink" xlink:title="School of Bioscience and Engineering, Shaanxi University of Technology" id="ABBRID0E4MAC" xlink:type="simple">SNUT</abbrev>), China, Inner Mongolia, Helan Mountain National Nature Reserve, on <italic><tp:taxon-name><tp:taxon-name-part taxon-name-part-type="genus" reg="Artemisia">Artemisia</tp:taxon-name-part></tp:taxon-name></italic> sp., 04.viii.2010, L.H. Dang. <bold><italic>Paratypes</italic></bold>, 2♀2♂ (<abbrev xmlns:xlink="http://www.w3.org/1999/xlink" xlink:title="School of Bioscience and Engineering, Shaanxi University of Technology" id="ABBRID0ELNAC" xlink:type="simple">SNUT</abbrev>), with the same data as holotype; 1♀1♂ (<named-content xmlns:xlink="http://www.w3.org/1999/xlink" content-type="dwc:institutional_code" xlink:title="Australian National Insect Collection" xlink:href="http://grbio.org/institution/australian-national-insect-collection" xlink:type="simple">ANIC</named-content>), with the same data as holotype.</p></tp:treatment-sec><tp:treatment-sec sec-type="description" id="SECID0ETNAC"><title>Description.</title><p><bold>Female macroptera.</bold> Body brown. All legs brown, with brownish yellow on fore tarsi and extreme apices of fore tibiae. Antennal segments uniformly brown, with III yellowish brown (Fig. <xref ref-type="fig" rid="F2">9</xref>). Wings and body setae hyaline.</p><fig id="F2" position="float" orientation="portrait"><object-id xmlns:xlink="http://www.w3.org/1999/xlink" content-type="doi" xlink:type="simple">10.3897/zookeys.1176.105751.figures9-20</object-id><object-id xmlns:xlink="http://www.w3.org/1999/xlink" content-type="arpha" xlink:type="simple">14FDF947-429E-5530-87D5-C25FFCC4F9B1</object-id><label>Figures 9–20.</label><caption><p><italic><tp:taxon-name><tp:taxon-name-part taxon-name-part-type="genus" reg="Haplothrips">Haplothrips</tp:taxon-name-part></tp:taxon-name></italic> spp. antennae (<bold>9, 10</bold>) <bold>9</bold><italic><tp:taxon-name><tp:taxon-name-part taxon-name-part-type="genus" reg="Haplothrips">H.</tp:taxon-name-part><tp:taxon-name-part taxon-name-part-type="species" reg="helanshanensis">helanshanensis</tp:taxon-name-part></tp:taxon-name></italic> sp. nov. <bold>10</bold><italic><tp:taxon-name><tp:taxon-name-part taxon-name-part-type="genus" reg="Haplothrips">H.</tp:taxon-name-part><tp:taxon-name-part taxon-name-part-type="species" reg="longistylus">longistylus</tp:taxon-name-part></tp:taxon-name></italic> sp. nov.; prosternum and mesopresternum (<bold>11, 12</bold>) <bold>11</bold><italic><tp:taxon-name><tp:taxon-name-part taxon-name-part-type="genus" reg="Haplothrips">H.</tp:taxon-name-part><tp:taxon-name-part taxon-name-part-type="species" reg="helanshanensis">helanshanensis</tp:taxon-name-part></tp:taxon-name></italic> sp. nov. <bold>12</bold><italic><tp:taxon-name><tp:taxon-name-part taxon-name-part-type="genus" reg="Haplothrips">H.</tp:taxon-name-part><tp:taxon-name-part taxon-name-part-type="species" reg="longistylus">longistylus</tp:taxon-name-part></tp:taxon-name></italic> sp. nov.; metanotum and tergites I–II (<bold>13, 14</bold>) <bold>13</bold><italic><tp:taxon-name><tp:taxon-name-part taxon-name-part-type="genus" reg="Haplothrips">H.</tp:taxon-name-part><tp:taxon-name-part taxon-name-part-type="species" reg="helanshanensis">helanshanensis</tp:taxon-name-part></tp:taxon-name></italic> sp. nov. <bold>14</bold><italic><tp:taxon-name><tp:taxon-name-part taxon-name-part-type="genus" reg="Haplothrips">H.</tp:taxon-name-part><tp:taxon-name-part taxon-name-part-type="species" reg="longistylus">longistylus</tp:taxon-name-part></tp:taxon-name></italic> sp. nov.; tergites IX–X (<bold>15, 16</bold>) <bold>15</bold><italic><tp:taxon-name><tp:taxon-name-part taxon-name-part-type="genus" reg="Haplothrips">H.</tp:taxon-name-part><tp:taxon-name-part taxon-name-part-type="species" reg="helanshanensis">helanshanensis</tp:taxon-name-part></tp:taxon-name></italic> sp. nov. <bold>16</bold><italic><tp:taxon-name><tp:taxon-name-part taxon-name-part-type="genus" reg="Haplothrips">H.</tp:taxon-name-part><tp:taxon-name-part taxon-name-part-type="species" reg="longistylus">longistylus</tp:taxon-name-part></tp:taxon-name></italic> sp. nov.; fore tarsal tooth of <italic><tp:taxon-name><tp:taxon-name-part taxon-name-part-type="genus" reg="Haplothrips">H.</tp:taxon-name-part><tp:taxon-name-part taxon-name-part-type="species" reg="helanshanensis">helanshanensis</tp:taxon-name-part></tp:taxon-name></italic> sp. nov. (<bold>17, 18</bold>) <bold>17</bold> female <bold>18</bold> male; fore tarsal tooth of <italic><tp:taxon-name><tp:taxon-name-part taxon-name-part-type="genus" reg="Haplothrips">H.</tp:taxon-name-part><tp:taxon-name-part taxon-name-part-type="species" reg="longistylus">longistylus</tp:taxon-name-part></tp:taxon-name></italic> sp. nov. (<bold>19, 20</bold>) <bold>19</bold> female <bold>20</bold> male.</p></caption><graphic xmlns:xlink="http://www.w3.org/1999/xlink" xlink:href="zookeys-1176-029_article-105751__-g002.jpg" position="float" orientation="portrait" xlink:type="simple" id="oo_895289.jpg"><uri content-type="original_file" xlink:type="simple">https://binary.pensoft.net/fig/895289</uri></graphic></fig><p><bold><italic>Head</italic>.</bold> Head elongate, about 1.5 times as long as wide (Fig. <xref ref-type="fig" rid="F1">5</xref>); dorsal surface sculptured with transverse striae; eyes small, about one-quarter of head length, postocular setae minute, similar to other cheek setae (Fig. <xref ref-type="fig" rid="F1">5</xref>); cheeks parallel. Mouth-cone rounded, maxillary stylets long, retracted into postocular setae, close together, the narrowest separation about 5 μm, bridge stout and short, 15 μm wide (Fig. <xref ref-type="fig" rid="F1">5</xref>). Antennae 8-segmented, sense cones on segments III–IV small, about half breadth of this segment, III with 1+1, IV with 2+2 (Fig. <xref ref-type="fig" rid="F2">9</xref>).</p><p><bold><italic>Thorax</italic>.</bold> Pronotum weakly sculptured, notopleural sutures complete (Fig. <xref ref-type="fig" rid="F1">5</xref>); am, aa and ml minute, epim and pa setae developed, pointed at apex, epim the longest (Fig. <xref ref-type="fig" rid="F1">5</xref>); mesopresternum eroded medially, reduced to two small, lateral, triangular plates (Fig. <xref ref-type="fig" rid="F2">11</xref>); metanotum weakly reticulate at middle and smooth laterally (Fig. <xref ref-type="fig" rid="F2">13</xref>), metathoracic sternopleural sutures absent. Fore tarsi with a tiny tooth (Fig. <xref ref-type="fig" rid="F2">17</xref>).</p><p><bold><italic>Abdomen</italic>.</bold> Pelta acutely triangular and weakly reticulate, with a pair of campaniform sensilla (Fig. <xref ref-type="fig" rid="F2">13</xref>); abdominal tergites II–VII with two pairs of wing-retaining setae; S1–S3 on tergite IX short, much shorter than tube, pointed at apex (Fig. <xref ref-type="fig" rid="F2">15</xref>); tube about 0.4 times as long as head, 1.8 times as long as basal width, anal setae shorter than tube.</p><p><bold><italic>Measurements</italic></bold> (holotype female in μm). Body length 2050. Head length 255, width just behind eyes 175; eye length 60, postocular setae length 10; the narrowest separation between maxillary stylets 5, width of bridge 15. Antenna length 370, segments I–VIII length (widest) 35(30), 50(32), 60(32), 60(30), 60(30), 45(25), 40(20) and 30(12), sensoria on segment III length 15. Fore wing length 88. Pronotum length125, width 235, length of pronotal setae, am 5, aa 5, ml 5, epim 23, pa 15. Pelta length 95, width 85; tergite IX posteromarginal setae S1–S3, 75, 65, 45; tube length 105, basal width 60, apical width 35; anal setae length 85.</p><p><bold>Male macroptera.</bold> Similar to female; but maxillary stylets wider apart, about one-quarter of head width (Fig. <xref ref-type="fig" rid="F1">6</xref>); postocular setae slightly longer than other cheek setae; fore tarsal tooth bigger than in females (Fig. <xref ref-type="fig" rid="F2">18</xref>); abdominal tergite IX setae S2 short and stout, sternites without a pore plate.</p><p><bold><italic>Measurements</italic></bold> (paratype male in μm). Body length 1820. Head length 225, width just behind eyes 160; eye length 70, postocular setae length 15; the narrowest separation between maxillary stylets 40, width of bridge 40. Antenna length 375, segments I–VIII length (widest) 30(30), 35(25), 55(22), 55(30), 55(25), 45(20), 45(20) and 30(12), sensoria on segment III length 15. Pronotum length 115, width 220, length of pronotal setae, am 10, aa 10, ml 10, epim 25, pa 20. Fore wing 80. Pelta length 80, width 75; tergite IX posteromarginal setae S1–S3, 85, 35, 80; tube length 130, basal width 55, apical width 35; anal setae length 85.</p></tp:treatment-sec><tp:treatment-sec sec-type="etymology" id="SECID0EBGAE"><title>Etymology.</title><p>This species name is based on its collecting location.</p></tp:treatment-sec><tp:treatment-sec sec-type="comments" id="SECID0EGGAE"><title>Comments.</title><p>This new species is similar to the Australian species, <italic><tp:taxon-name><tp:taxon-name-part taxon-name-part-type="genus" reg="Haplothrips">H.</tp:taxon-name-part><tp:taxon-name-part taxon-name-part-type="species" reg="salicorniae">salicorniae</tp:taxon-name-part></tp:taxon-name></italic> Bournier, in having the postocular setae minute, mesopresternum eroded medially, antennal segments III–IV with two and four sense cones respectively, S1 on tergite IX much shorter than tube, fore tarsal tooth tiny in female, metanotum sculptured with reticulation, and the colour pattern of legs and antennae. In contrast, because the fore wings of <italic><tp:taxon-name><tp:taxon-name-part taxon-name-part-type="genus" reg="Haplothrips">H.</tp:taxon-name-part><tp:taxon-name-part taxon-name-part-type="species" reg="salicorniae">salicorniae</tp:taxon-name-part></tp:taxon-name></italic> have no duplicated cilia, that species is placed in the subgenus <tp:taxon-name><tp:taxon-name-part taxon-name-part-type="genus" reg="Haplothrips"/><tp:taxon-name-part taxon-name-part-type="subgenus" reg="Trybomiella">Trybomiella</tp:taxon-name-part></tp:taxon-name>. The new species from China has several duplicated cilia on fore wings and is placed in the subgenus <tp:taxon-name><tp:taxon-name-part taxon-name-part-type="genus" reg="Haplothrips"/><tp:taxon-name-part taxon-name-part-type="subgenus" reg="Haplothrips">Haplothrips</tp:taxon-name-part></tp:taxon-name>. In addition, in <italic><tp:taxon-name><tp:taxon-name-part taxon-name-part-type="genus" reg="Haplothrips">H.</tp:taxon-name-part><tp:taxon-name-part taxon-name-part-type="species" reg="salicorniae">salicorniae</tp:taxon-name-part></tp:taxon-name></italic> the pronotum has three pairs of well-developed setae (aa, epim and pa) that are expanded at the apex, whereas in <italic><tp:taxon-name><tp:taxon-name-part taxon-name-part-type="genus" reg="Haplothrips">H.</tp:taxon-name-part><tp:taxon-name-part taxon-name-part-type="species" reg="helanshanensis">helanshanensis</tp:taxon-name-part></tp:taxon-name></italic> sp. nov. these setae are pointed at the apex and the aa and pa are minute (Figs <xref ref-type="fig" rid="F1">5</xref>, <xref ref-type="fig" rid="F1">6</xref>). In both species the females have similarly shaped heads and maxillary stylets, but unfortunately, males of <italic><tp:taxon-name><tp:taxon-name-part taxon-name-part-type="genus" reg="Haplothrips">H.</tp:taxon-name-part><tp:taxon-name-part taxon-name-part-type="species" reg="salicorniae">salicorniae</tp:taxon-name-part></tp:taxon-name></italic> remain unknown (<xref ref-type="bibr" rid="B6">Mound and Minaei 2007</xref>).</p></tp:treatment-sec><tp:treatment-sec><!--Section generated to contain objects referenced in tp:taxon-treatment.--><fig id="F1" position="float" orientation="portrait"><object-id xmlns:xlink="http://www.w3.org/1999/xlink" content-type="doi" xlink:type="simple">10.3897/zookeys.1176.105751.figures1-8</object-id><object-id xmlns:xlink="http://www.w3.org/1999/xlink" content-type="arpha" xlink:type="simple">4B867704-AEE2-59C2-B603-F7733469515A</object-id><label>Figures 1–8.</label><caption><p><italic><tp:taxon-name><tp:taxon-name-part taxon-name-part-type="genus" reg="Haplothrips">Haplothrips</tp:taxon-name-part></tp:taxon-name></italic> spp. Heads of <italic><tp:taxon-name><tp:taxon-name-part taxon-name-part-type="genus" reg="Haplothrips">H.</tp:taxon-name-part><tp:taxon-name-part taxon-name-part-type="species" reg="stofbergi">stofbergi</tp:taxon-name-part></tp:taxon-name></italic> (<bold>1, 2</bold>) <bold>1</bold> female <bold>2</bold> male; <italic><tp:taxon-name><tp:taxon-name-part taxon-name-part-type="genus" reg="Haplothrips">H.</tp:taxon-name-part><tp:taxon-name-part taxon-name-part-type="species" reg="timori">timori</tp:taxon-name-part></tp:taxon-name></italic> (<bold>3, 4</bold>) <bold>3</bold> head, male <bold>4</bold> head and pronotum, female; head and pronotum of <italic><tp:taxon-name><tp:taxon-name-part taxon-name-part-type="genus" reg="Haplothrips">H.</tp:taxon-name-part><tp:taxon-name-part taxon-name-part-type="species" reg="helanshanensis">helanshanensis</tp:taxon-name-part></tp:taxon-name></italic> sp. nov. (<bold>5, 6</bold>) <bold>5</bold> female <bold>6</bold> male; head and pronotum of <italic><tp:taxon-name><tp:taxon-name-part taxon-name-part-type="genus" reg="Haplothrips">H.</tp:taxon-name-part><tp:taxon-name-part taxon-name-part-type="species" reg="longistylus">longistylus</tp:taxon-name-part></tp:taxon-name></italic> sp. nov. (<bold>7, 8</bold>) <bold>7</bold> male <bold>8</bold> female.</p></caption><graphic xmlns:xlink="http://www.w3.org/1999/xlink" xlink:href="zookeys-1176-029_article-105751__-g001.jpg" position="float" orientation="portrait" xlink:type="simple" id="oo_895288.jpg"><uri content-type="original_file" xlink:type="simple">https://binary.pensoft.net/fig/895288</uri></graphic></fig></tp:treatment-sec><ref-list><ref id="B6"><mixed-citation xmlns:xlink="http://www.w3.org/1999/xlink" xlink:type="simple"><person-group><name name-style="western"><surname>Mound</surname><given-names>LA</given-names></name><name name-style="western"><surname>Minaei</surname><given-names>K</given-names></name></person-group> (<year>2007</year>) <article-title>Australian thrips of the <italic><tp:taxon-name><tp:taxon-name-part taxon-name-part-type="genus">Haplothrips</tp:taxon-name-part></tp:taxon-name></italic> lineage (<tp:taxon-name><tp:taxon-name-part taxon-name-part-type="class">Insecta</tp:taxon-name-part></tp:taxon-name>: <tp:taxon-name><tp:taxon-name-part taxon-name-part-type="order">Thysanoptera</tp:taxon-name-part></tp:taxon-name>).</article-title><source>Journal of Natural History</source><volume>41</volume>: <fpage>2919</fpage>–<lpage>2978</lpage>. <ext-link xlink:href="10.1080/00222930701783219" ext-link-type="doi" xlink:type="simple">https://doi.org/10.1080/00222930701783219</ext-link></mixed-citation></ref></ref-list></tp:taxon-treatment>
