# Supplementary material for: ﻿Sexual dimorphism of feeding stylets in some Thysanoptera – Phlaeothripinae, with description of two new species of Haplothrips from China
Source: Zookeys. 2023 Aug 22;1176:29–36. doi: 10.3897/zookeys.1176.105751 (PMC10466108; doi:10.3897/zookeys.1176.105751)
Supplement: XML Treatment for Haplothrips longistylus [file zookeys.1176.105751-treatment2.xml]

<!DOCTYPE tp:taxon-treatment
  PUBLIC "-//TaxonX//DTD Taxonomic Treatment Publishing DTD v0 20100105//EN" "tax-treatment-NSO.dtd">
<tp:taxon-treatment xmlns:tp="http://www.plazi.org/taxpub"><tp:treatment-meta><kwd-group><label>Taxon classification</label><kwd>
              <named-content content-type="kingdom">Animalia</named-content>
            </kwd><kwd>
              <named-content content-type="order">Thysanoptera</named-content>
            </kwd><kwd>
              <named-content content-type="family">Phlaeothripidae</named-content>
            </kwd></kwd-group><mixed-citation publication-type="journal"><person-group><name><surname>Dang</surname><given-names>Lihong</given-names></name><name><surname>Mound</surname><given-names>Laurence</given-names></name></person-group><article-title>﻿Sexual dimorphism of feeding stylets in some <tp:taxon-name><tp:taxon-name-part taxon-name-part-type="order">Thysanoptera</tp:taxon-name-part></tp:taxon-name> – <tp:taxon-name><tp:taxon-name-part taxon-name-part-type="subfamily">Phlaeothripinae</tp:taxon-name-part></tp:taxon-name>, with description of two new species of <italic><tp:taxon-name><tp:taxon-name-part taxon-name-part-type="genus" reg="Haplothrips">Haplothrips</tp:taxon-name-part></tp:taxon-name></italic> from China</article-title><source>Zookeys</source><day>22</day><month>08</month><year>2023</year><volume>1176</volume><fpage>29</fpage><lpage>36</lpage><pub-id pub-id-type="doi">10.3897/zookeys.1176.105751</pub-id></mixed-citation></tp:treatment-meta><tp:nomenclature><label>﻿</label><tp:taxon-name>
            <object-id xmlns:xlink="http://www.w3.org/1999/xlink" content-type="arpha" xlink:type="simple">3F9870C7-56BE-51DC-85FB-073AF3AE9352</object-id>
            <tp:taxon-name-part taxon-name-part-type="genus" reg="Haplothrips">Haplothrips</tp:taxon-name-part>
            <tp:taxon-name-part taxon-name-part-type="species" reg="longistylus">longistylus</tp:taxon-name-part>
            <object-id xmlns:xlink="http://www.w3.org/1999/xlink" content-type="zoobank" xlink:type="simple">https://zoobank.org/983CCC68-5539-4486-BC33-DAB3AE3AEE88</object-id>
          </tp:taxon-name><tp:taxon-authority>Dang &amp; Mound</tp:taxon-authority><tp:taxon-status xmlns:xlink="http://www.w3.org/1999/xlink" xlink:type="simple">sp. nov.</tp:taxon-status><xref ref-type="fig" rid="F1">Figs 7</xref><xref ref-type="fig" rid="F1">, 8</xref><xref ref-type="fig" rid="F2">, 10</xref><xref ref-type="fig" rid="F2">, 12</xref><xref ref-type="fig" rid="F2">, 14</xref><xref ref-type="fig" rid="F2">, 16</xref><xref ref-type="fig" rid="F2">, 19</xref><xref ref-type="fig" rid="F2">, 20</xref></tp:nomenclature><tp:treatment-sec sec-type="material" id="SECID0ELLAE"><title>Materials examined.</title><p><bold><italic>Holotype</italic></bold>, ♀ (<abbrev xmlns:xlink="http://www.w3.org/1999/xlink" xlink:title="School of Bioscience and Engineering, Shaanxi University of Technology" id="ABBRID0EWLAE" xlink:type="simple">SNUT</abbrev>), China, Tibet, Lasa city, Nanshan Park, on <italic><tp:taxon-name><tp:taxon-name-part taxon-name-part-type="genus" reg="Artemisia">Artemisia</tp:taxon-name-part><tp:taxon-name-part taxon-name-part-type="species" reg="gmelinii">gmelinii</tp:taxon-name-part></tp:taxon-name></italic>, 03.viii.2019, L.H. Dang. <bold><italic>Paratypes</italic></bold>, 1♀1♂ (<abbrev xmlns:xlink="http://www.w3.org/1999/xlink" xlink:title="School of Bioscience and Engineering, Shaanxi University of Technology" id="ABBRID0EIMAE" xlink:type="simple">SNUT</abbrev>), with the same data as holotype; 1♀1♂ (<named-content xmlns:xlink="http://www.w3.org/1999/xlink" content-type="dwc:institutional_code" xlink:title="Australian National Insect Collection" xlink:href="http://grbio.org/institution/australian-national-insect-collection" xlink:type="simple">ANIC</named-content>), with the same data as holotype.</p></tp:treatment-sec><tp:treatment-sec sec-type="description" id="SECID0EQMAE"><title>Description.</title><p><bold>Female macroptera.</bold> Body brown. All legs brown with fore tarsi and extreme apices of fore tibiae brownish yellow. Antennal segments uniformly brown, III brown with pale at base (Fig. <xref ref-type="fig" rid="F2">10</xref>). Wings hyaline with brown around subbasal setae, body setae hyaline.</p><p><bold><italic>Head</italic>.</bold> Head elongate, about 1.3 times as long as wide (Fig. <xref ref-type="fig" rid="F1">8</xref>); dorsal surface weakly sculptured with transverse striae; eyes small, about one-quarter of head length, postocular setae well developed, about as long as eyes (Fig. <xref ref-type="fig" rid="F1">8</xref>); cheeks almost parallel. Mouth-cone rounded, maxillary stylets long, retracted to postocular setae, close together, the narrowest separation 5 μm, bridge stout and short, 15 μm wide apart (Fig. <xref ref-type="fig" rid="F1">8</xref>). Antennal 8-segmented, sense cones on segments III–IV small, about half as broad as its segment, III with 1+1, VI with 2+2 (Fig. <xref ref-type="fig" rid="F2">10</xref>).</p><p><bold><italic>Thorax</italic>.</bold> Pronotum almost smooth, notopleural sutures complete (Fig. <xref ref-type="fig" rid="F1">8</xref>); five pairs of major setae well developed, pointed at apex, pa the longest (Fig. <xref ref-type="fig" rid="F1">8</xref>); mesopresternum strongly eroded medially, reduced to two small, lateral, triangular plates (Fig. <xref ref-type="fig" rid="F2">12</xref>); metanotum very weakly reticulate at middle and smooth laterally, metathoracic sternopleural sutures absent. Fore tarsi with a tiny tooth (Fig. <xref ref-type="fig" rid="F2">19</xref>).</p><p><bold><italic>Abdomen</italic>.</bold> Pelta triangular and weakly reticulate, with a pair of campaniform sensilla (Fig. <xref ref-type="fig" rid="F2">14</xref>); abdominal tergites II–VII with two pairs of wing-retaining setae; S1–S3 on tergite IX short, much shorter than tube, pointed at apex (Fig. <xref ref-type="fig" rid="F2">16</xref>); tube about 0.6 times as long as head, 2.0 times as long as basal width, anal setae shorter than tube.</p><p><bold><italic>Measurements</italic></bold> (holotype female in μm). Body length 2450. Head length 215, width just behind eyes 160; eye length 65, postocular setae length 65; the narrowest separation between maxillary stylets 10, width of bridge 15. Antenna length 410, segments I–VIII length (widest) 35(35), 50(30), 62(30), 60(30), 60(30), 50(25), 45(20) and 30(12), sensoria on segment III length 15. Fore wing length 1070. Pronotum length160, width 280, length of pronotal setae, am 35, aa 35, ml 30, epim 55, pa 60. Pelta length 100, basal width 130; tergite IX posteromarginal setae S1–S3, 75, 75, 80; tube length 135, basal width 65, apical width 40; anal setae length 100.</p><p><bold>Male macroptera.</bold> Similar to female; but smaller, maxillary stylets wide apart, about one-third of head width (Fig. <xref ref-type="fig" rid="F1">7</xref>); fore tarsal tooth small (Fig. <xref ref-type="fig" rid="F2">20</xref>); abdominal tergite IX setae S2 short and stout, sternites without a pore plate. One larger male with body length 2050, its separation between maxillary stylets 25 μm, about one-seventh of head width.</p><p><bold><italic>Measurements</italic></bold> (paratype male in μm). Body length 1720. Head length 200, width just behind eyes 155; eye length 65, postocular setae length 55; the narrowest separation between maxillary stylets 50, width of bridge 50. Antenna length 360, segments I–VIII length (widest) 35(30), 40(25), 55(22), 55(25), 55(25), 45(20), 45(20) and 30(12), sensoria on segment III length 15. Pronotum length 120, width 200, length of pronotal setae, am 25, aa 30, ml 30, epim 50, pa 50. Fore wing length 760. Pelta length 75, width 80; tergite IX posteromarginal setae S1–S3, 75, 35, 95; tube length 125, basal width 55, apical width 45; anal setae length 95.</p></tp:treatment-sec><tp:treatment-sec sec-type="etymology" id="SECID0ETPAE"><title>Etymology.</title><p>This species name refers to the elongate maxillary stylets.</p></tp:treatment-sec><tp:treatment-sec sec-type="comments" id="SECID0EYPAE"><title>Comments.</title><p>The new species is similar to <italic><tp:taxon-name><tp:taxon-name-part taxon-name-part-type="genus" reg="Haplothrips">H.</tp:taxon-name-part><tp:taxon-name-part taxon-name-part-type="species" reg="pharao">pharao</tp:taxon-name-part></tp:taxon-name></italic> Priesner from Egypt in having major setae pointed at apices, postocular setae slightly shorter than eyes, the mesopresternum divided into two lateral triangles, and the fore tarsal tooth tiny in females. However, it can be differentiated in colour pattern of antennae and legs and length of S1 on tergite IX. In <italic><tp:taxon-name><tp:taxon-name-part taxon-name-part-type="genus" reg="Haplothrips">H.</tp:taxon-name-part><tp:taxon-name-part taxon-name-part-type="species" reg="longistylus">longistylus</tp:taxon-name-part></tp:taxon-name></italic> sp. nov., all legs are brown except fore tibiae with extreme apices and fore tarsi brownish yellow, antennal segments are uniformly brown, but III pale at base (Fig. <xref ref-type="fig" rid="F2">10</xref>) and S1 on tergite IX is much shorter than tube (Fig. <xref ref-type="fig" rid="F2">16</xref>) (in <italic><tp:taxon-name><tp:taxon-name-part taxon-name-part-type="genus" reg="Haplothrips">H.</tp:taxon-name-part><tp:taxon-name-part taxon-name-part-type="species" reg="pharao">pharao</tp:taxon-name-part></tp:taxon-name></italic>, at least all tarsi yellow, and antennal segments III–IV uniformly yellow, IV–VI yellow with brown at apex, and S1 on tergite IX about as long as tube). The new species is also similar to <italic><tp:taxon-name><tp:taxon-name-part taxon-name-part-type="genus" reg="Haplothrips">H.</tp:taxon-name-part><tp:taxon-name-part taxon-name-part-type="species" reg="stofbergi">stofbergi</tp:taxon-name-part></tp:taxon-name></italic> from Africa in the shape of the major setae, mesopresternum, fore tarsal tooth, S1 on tergite IX, and pelta, but it differs in having metathoracic sternopleural sutures absent and antennal segments III–IV with two and four sense cones, respectively (Fig. <xref ref-type="fig" rid="F2">10</xref>), whereas in <italic><tp:taxon-name><tp:taxon-name-part taxon-name-part-type="genus" reg="Haplothrips">H.</tp:taxon-name-part><tp:taxon-name-part taxon-name-part-type="species" reg="stofbergi">stofbergi</tp:taxon-name-part></tp:taxon-name></italic> the metathoracic sternopleural sutures are very long and antennal segments III–IV have one and three sense cones. Only one female of <italic><tp:taxon-name><tp:taxon-name-part taxon-name-part-type="genus" reg="Haplothrips">H.</tp:taxon-name-part><tp:taxon-name-part taxon-name-part-type="species" reg="pharao">pharao</tp:taxon-name-part></tp:taxon-name></italic> is available in <named-content xmlns:xlink="http://www.w3.org/1999/xlink" content-type="dwc:institutional_code" xlink:title="Australian National Insect Collection" xlink:href="http://grbio.org/institution/australian-national-insect-collection" xlink:type="simple">ANIC</named-content>, and maxillary stylets of the male were not mentioned in the original description (<xref ref-type="bibr" rid="B8">Priesner 1930</xref>), but both sexes of <italic><tp:taxon-name><tp:taxon-name-part taxon-name-part-type="genus" reg="Haplothrips">H.</tp:taxon-name-part><tp:taxon-name-part taxon-name-part-type="species" reg="stofbergi">stofbergi</tp:taxon-name-part></tp:taxon-name></italic> are checked here, and sexual dimorphism in the maxillary stylets confirmed (Figs <xref ref-type="fig" rid="F1">1</xref>, <xref ref-type="fig" rid="F1">2</xref>).</p></tp:treatment-sec><tp:treatment-sec><!--Section generated to contain objects referenced in tp:taxon-treatment.--><fig id="F1" position="float" orientation="portrait"><object-id xmlns:xlink="http://www.w3.org/1999/xlink" content-type="doi" xlink:type="simple">10.3897/zookeys.1176.105751.figures1-8</object-id><object-id xmlns:xlink="http://www.w3.org/1999/xlink" content-type="arpha" xlink:type="simple">4B867704-AEE2-59C2-B603-F7733469515A</object-id><label>Figures 1–8.</label><caption><p><italic><tp:taxon-name><tp:taxon-name-part taxon-name-part-type="genus" reg="Haplothrips">Haplothrips</tp:taxon-name-part></tp:taxon-name></italic> spp. Heads of <italic><tp:taxon-name><tp:taxon-name-part taxon-name-part-type="genus" reg="Haplothrips">H.</tp:taxon-name-part><tp:taxon-name-part taxon-name-part-type="species" reg="stofbergi">stofbergi</tp:taxon-name-part></tp:taxon-name></italic> (<bold>1, 2</bold>) <bold>1</bold> female <bold>2</bold> male; <italic><tp:taxon-name><tp:taxon-name-part taxon-name-part-type="genus" reg="Haplothrips">H.</tp:taxon-name-part><tp:taxon-name-part taxon-name-part-type="species" reg="timori">timori</tp:taxon-name-part></tp:taxon-name></italic> (<bold>3, 4</bold>) <bold>3</bold> head, male <bold>4</bold> head and pronotum, female; head and pronotum of <italic><tp:taxon-name><tp:taxon-name-part taxon-name-part-type="genus" reg="Haplothrips">H.</tp:taxon-name-part><tp:taxon-name-part taxon-name-part-type="species" reg="helanshanensis">helanshanensis</tp:taxon-name-part></tp:taxon-name></italic> sp. nov. (<bold>5, 6</bold>) <bold>5</bold> female <bold>6</bold> male; head and pronotum of <italic><tp:taxon-name><tp:taxon-name-part taxon-name-part-type="genus" reg="Haplothrips">H.</tp:taxon-name-part><tp:taxon-name-part taxon-name-part-type="species" reg="longistylus">longistylus</tp:taxon-name-part></tp:taxon-name></italic> sp. nov. (<bold>7, 8</bold>) <bold>7</bold> male <bold>8</bold> female.</p></caption><graphic xmlns:xlink="http://www.w3.org/1999/xlink" xlink:href="zookeys-1176-029_article-105751__-g001.jpg" position="float" orientation="portrait" xlink:type="simple" id="oo_895288.jpg"><uri content-type="original_file" xlink:type="simple">https://binary.pensoft.net/fig/895288</uri></graphic></fig><fig id="F2" position="float" orientation="portrait"><object-id xmlns:xlink="http://www.w3.org/1999/xlink" content-type="doi" xlink:type="simple">10.3897/zookeys.1176.105751.figures9-20</object-id><object-id xmlns:xlink="http://www.w3.org/1999/xlink" content-type="arpha" xlink:type="simple">14FDF947-429E-5530-87D5-C25FFCC4F9B1</object-id><label>Figures 9–20.</label><caption><p><italic><tp:taxon-name><tp:taxon-name-part taxon-name-part-type="genus" reg="Haplothrips">Haplothrips</tp:taxon-name-part></tp:taxon-name></italic> spp. antennae (<bold>9, 10</bold>) <bold>9</bold><italic><tp:taxon-name><tp:taxon-name-part taxon-name-part-type="genus" reg="Haplothrips">H.</tp:taxon-name-part><tp:taxon-name-part taxon-name-part-type="species" reg="helanshanensis">helanshanensis</tp:taxon-name-part></tp:taxon-name></italic> sp. nov. <bold>10</bold><italic><tp:taxon-name><tp:taxon-name-part taxon-name-part-type="genus" reg="Haplothrips">H.</tp:taxon-name-part><tp:taxon-name-part taxon-name-part-type="species" reg="longistylus">longistylus</tp:taxon-name-part></tp:taxon-name></italic> sp. nov.; prosternum and mesopresternum (<bold>11, 12</bold>) <bold>11</bold><italic><tp:taxon-name><tp:taxon-name-part taxon-name-part-type="genus" reg="Haplothrips">H.</tp:taxon-name-part><tp:taxon-name-part taxon-name-part-type="species" reg="helanshanensis">helanshanensis</tp:taxon-name-part></tp:taxon-name></italic> sp. nov. <bold>12</bold><italic><tp:taxon-name><tp:taxon-name-part taxon-name-part-type="genus" reg="Haplothrips">H.</tp:taxon-name-part><tp:taxon-name-part taxon-name-part-type="species" reg="longistylus">longistylus</tp:taxon-name-part></tp:taxon-name></italic> sp. nov.; metanotum and tergites I–II (<bold>13, 14</bold>) <bold>13</bold><italic><tp:taxon-name><tp:taxon-name-part taxon-name-part-type="genus" reg="Haplothrips">H.</tp:taxon-name-part><tp:taxon-name-part taxon-name-part-type="species" reg="helanshanensis">helanshanensis</tp:taxon-name-part></tp:taxon-name></italic> sp. nov. <bold>14</bold><italic><tp:taxon-name><tp:taxon-name-part taxon-name-part-type="genus" reg="Haplothrips">H.</tp:taxon-name-part><tp:taxon-name-part taxon-name-part-type="species" reg="longistylus">longistylus</tp:taxon-name-part></tp:taxon-name></italic> sp. nov.; tergites IX–X (<bold>15, 16</bold>) <bold>15</bold><italic><tp:taxon-name><tp:taxon-name-part taxon-name-part-type="genus" reg="Haplothrips">H.</tp:taxon-name-part><tp:taxon-name-part taxon-name-part-type="species" reg="helanshanensis">helanshanensis</tp:taxon-name-part></tp:taxon-name></italic> sp. nov. <bold>16</bold><italic><tp:taxon-name><tp:taxon-name-part taxon-name-part-type="genus" reg="Haplothrips">H.</tp:taxon-name-part><tp:taxon-name-part taxon-name-part-type="species" reg="longistylus">longistylus</tp:taxon-name-part></tp:taxon-name></italic> sp. nov.; fore tarsal tooth of <italic><tp:taxon-name><tp:taxon-name-part taxon-name-part-type="genus" reg="Haplothrips">H.</tp:taxon-name-part><tp:taxon-name-part taxon-name-part-type="species" reg="helanshanensis">helanshanensis</tp:taxon-name-part></tp:taxon-name></italic> sp. nov. (<bold>17, 18</bold>) <bold>17</bold> female <bold>18</bold> male; fore tarsal tooth of <italic><tp:taxon-name><tp:taxon-name-part taxon-name-part-type="genus" reg="Haplothrips">H.</tp:taxon-name-part><tp:taxon-name-part taxon-name-part-type="species" reg="longistylus">longistylus</tp:taxon-name-part></tp:taxon-name></italic> sp. nov. (<bold>19, 20</bold>) <bold>19</bold> female <bold>20</bold> male.</p></caption><graphic xmlns:xlink="http://www.w3.org/1999/xlink" xlink:href="zookeys-1176-029_article-105751__-g002.jpg" position="float" orientation="portrait" xlink:type="simple" id="oo_895289.jpg"><uri content-type="original_file" xlink:type="simple">https://binary.pensoft.net/fig/895289</uri></graphic></fig></tp:treatment-sec><ref-list><ref id="B8"><mixed-citation xmlns:xlink="http://www.w3.org/1999/xlink" xlink:type="simple"><person-group><name name-style="western"><surname>Priesner</surname><given-names>H</given-names></name></person-group> (<year>1930</year>) <article-title>Contribution towards a knowledge of the <tp:taxon-name><tp:taxon-name-part taxon-name-part-type="order">Thysanoptera</tp:taxon-name-part></tp:taxon-name> of Egypt, III.</article-title><source>Bulletin de la Societe Royale Entomologique d’Egypte</source><volume>14</volume>: <fpage>6</fpage>–<lpage>15</lpage>.</mixed-citation></ref></ref-list></tp:taxon-treatment>
